# Supplementary material for: The Impact of Social Determinants of Health on Meningococcal Vaccination Awareness, Delivery, and Coverage in Adolescents and Young Adults in the United States: A Systematic Review
Source: Vaccines (Basel). 2023 Jan 24;11(2):256. doi: 10.3390/vaccines11020256 (PMC9962690; doi:10.3390/vaccines11020256)
Supplement: Supplementary file 1 [file vaccines-11-00256-s001.zip]

Archive with 1 entries (1 files):
- vaccines-2135308-supplementary.pdf
